# Supplementary material for: Aberrant Glycosylation in the Left Ventricle and Plasma of Rats with Cardiac Hypertrophy and Heart Failure
Source: PLoS One. 2016 Jun 9;11(6):e0150210. doi: 10.1371/journal.pone.0150210 (PMC4900630; doi:10.1371/journal.pone.0150210)
Supplement: S1 Table — (XLS) [file pone.0150210.s002.xls]

## Sheet: Table S1
S1 Table. Glycogenes tested by the qPCR array.
	Symbol	UniGene	RefSeq	Description
1	Aga	Rn.104649	NM_001031641	Aspartylglucosaminidase
2	B3gnt6	Rn.129793	NM_001106211	UDP-GlcNAc:betaGal beta-1,3-N-acetylglucosaminyltransferase 6 (core 3 synthase)
3	B3gnt8	Rn.100953	NM_001107492	UDP-GlcNAc:betaGal beta-1,3-N-acetylglucosaminyltransferase 8
4	B4galnt1	Rn.10119	NM_022860	Beta-1,4-N-acetyl-galactosaminyl transferase 1
5	B4galnt4	Rn.98521	NM_001107562	Beta-1,4-N-acetyl-galactosaminyl transferase 4
6	B4galt1	Rn.17157	NM_053287	UDP-Gal:betaGlcNAc beta 1,4- galactosyltransferase, polypeptide 1
7	B4galt2	Rn.219217	NM_001107965	UDP-Gal:betaGlcNAc beta 1,4- galactosyltransferase, polypeptide 2
8	B4galt3	Rn.91751	NM_001009539	UDP-Gal:betaGlcNAc beta 1,4-galactosyltransferase, polypeptide 3
9	B4galt5	Rn.107246	NM_001108608	UDP-Gal:betaGlcNAc beta 1,4-galactosyltransferase, polypeptide 5
10	C1galt1	Rn.37669	NM_022950	Core 1 synthase, glycoprotein-N-acetylgalactosamine 3-beta-galactosyltransferase, 1
11	C1galt1c1	Rn.110010	NM_001030033	C1GALT1-specific chaperone 1
12	Edem1	Rn.8162	XM_238366	ER degradation enhancer, mannosidase alpha-like 1
13	Edem2	Rn.18635	NM_001004230	ER degradation enhancer, mannosidase alpha-like 2
14	Fuca1	Rn.3469	NM_012562	Fucosidase, alpha-L- 1, tissue
15	Fuca2	Rn.47769	NM_001004218	Fucosidase, alpha-L- 2, plasma
16	Fut11	Rn.24040	NM_173308	Fucosyltransferase 11 (alpha (1,3) fucosyltransferase)
17	Fut8	Rn.1717	NM_001002289	Fucosyltransferase 8 (alpha (1,6) fucosyltransferase)
18	Galnt1	Rn.10266	NM_024373	UDP-N-acetyl-alpha-D-galactosamine:polypeptide N-acetylgalactosaminyltransferase 1
19	Galnt10	Rn.60224	NM_130742	UDP-N-acetyl-alpha-D-galactosamine:polypeptide N-acetylgalactosaminyltransferase 10
20	Galnt11	Rn.211885	NM_199393	UDP-N-acetyl-alpha-D-galactosamine:polypeptide N-acetylgalactosaminyltransferase 11
21	Galnt13	Rn.39371	NM_199106	UDP-N-acetyl-alpha-D-galactosamine:polypeptide N-acetylgalactosaminyltransferase 13
22	Galnt14	Rn.24642	NM_001012109	UDP-N-acetyl-alpha-D-galactosamine:polypeptide N-acetylgalactosaminyltransferase 14
23	Galnt2	Rn.144772	NM_001106196	UDP-N-acetyl-alpha-D-galactosamine:polypeptide N-acetylgalactosaminyltransferase 2
24	Galnt3	Rn.78014	NM_001015032	UDP-N-acetyl-alpha-D-galactosamine:polypeptide N-acetylgalactosaminyltransferase 3
25	Galnt4	Rn.207152	NM_001025053	UDP-N-acetyl-alpha-D-galactosamine:polypeptide N-acetylgalactosaminyltransferase 4
26	Galnt5	Rn.30048	NM_031796	UDP-N-acetyl-alpha-D-galactosamine:polypeptide N-acetylgalactosaminyltransferase 5
27	Galnt7	Rn.207200	NM_022926	UDP-N-acetyl-alpha-D-galactosamine:polypeptide N-acetylgalactosaminyltransferase 7
28	Galnt9	Rn.105079	NM_001107151	UDP-N-acetyl-alpha-D-galactosamine:polypeptide N-acetylgalactosaminyltransferase 9
29	Galntl1	Rn.40168	XM_343087	UDP-N-acetyl-alpha-D-galactosamine:polypeptide N-acetylgalactosaminyltransferase-like 1
30	Galntl2	Rn.41882	XM_224621	UDP-N-acetyl-alpha-D-galactosamine:polypeptide N-acetylgalactosaminyltransferase-like 2
31	Galntl4	Rn.212131	NM_001079884	UDP-N-acetyl-alpha-D-galactosamine:polypeptide N-acetylgalactosaminyltransferase-like 4
32	Ganab	Rn.99241	NM_001106334	Glucosidase, alpha; neutral AB
33	Gcnt1	Rn.162516	NM_022276	Glucosaminyl (N-acetyl) transferase 1, core 2 (beta-1,6-N-acetylglucosaminyltransferase)
34	Gcnt3	Rn.43518	NM_173312	Glucosaminyl (N-acetyl) transferase 3, mucin type
35	Gcs1	Rn.22161	NM_031749	Glucosidase 1
36	Glb1	Rn.4187	NM_001108192	Galactosidase, beta 1
37	Gnptg	Rn.2814	NM_001100493	N-acetylglucosamine-1-phosphate transferase, gamma subunit
38	Hexa	Rn.92939	NM_001004443	Hexosaminidase A
39	Hexb	Rn.203067	NM_001011946	Hexosaminidase B
40	Lfng	Rn.127809	NM_133393	LFNG O-fucosylpeptide 3-beta-N-acetylglucosaminyltransferase
41	Man1a1	Rn.3576	NM_001033656	Mannosidase, alpha, class 1A, member 1
42	Man1a2	Rn.218006	NM_001106452	Mannosidase, alpha, class 1A, member 2
43	Man1c1	Rn.29300	NM_001108687	Mannosidase, alpha, class 1C, member 1
44	Man2a1	Rn.163804	NM_012979	Mannosidase, alpha, class 2A, member 1
45	Man2a2	Rn.41796	NM_001107527	Mannosidase 2, alpha 2
46	Man2b1	Rn.102840	NM_199404	Mannosidase, alpha, class 2B, member 1
47	Man2c1	Rn.11301	NM_139256	Mannosidase, alpha, class 2C, member 1
48	Manba	Rn.20578	NM_001031655	Mannosidase, beta A, lysosomal
49	Manea	Rn.10855	NM_080785	Mannosidase, endo-alpha
50	Mfng	Rn.102109	NM_199110	MFNG O-fucosylpeptide 3-beta-N-acetylglucosaminyltransferase
51	Mgat1	Rn.2712	NM_030861	Mannosyl (alpha-1,3-)-glycoprotein beta-1,2-N-acetylglucosaminyltransferase
52	Mgat2	Rn.2342	NM_053604	Mannosyl (alpha-1,6-)-glycoprotein beta-1,2-N-acetylglucosaminyltransferase
53	Mgat3	Rn.9803	NM_019239	Mannosyl (beta-1,4-)-glycoprotein beta-1,4-N-acetylglucosaminyltransferase
54	Mgat4a	Rn.145359	NM_001012225	Mannosyl (alpha-1,3-)-glycoprotein beta-1,4-N-acetylglucosaminyltransferase, isozyme A
55	Mgat4b	Rn.24701	NM_001127533	Mannosyl (alpha-1,3-)-glycoprotein beta-1,4-N-acetylglucosaminyltransferase, isozyme B
56	Mgat4c	Rn.144889	NM_001135814	Mannosyl (alpha-1,3-)-glycoprotein beta-1,4-N-acetylglucosaminyltransferase, isozyme C (putative)
57	Mgat5	Rn.53998	NM_023095	Mannosyl (alpha-1,6-)-glycoprotein beta-1,6-N-acetyl-glucosaminyltransferase
58	Mgat5b	Rn.50582	NM_001107068	Mannosyl (alpha-1,6-)-glycoprotein beta-1,6-N-acetyl-glucosaminyltransferase, isozyme B
59	Nagpa	Rn.27072	NM_001108265	N-acetylglucosamine-1-phosphodiester alpha-N-acetylglucosaminidase
60	Neu1	Rn.128560	NM_031522	Sialidase 1 (lysosomal sialidase)
61	Neu2	Rn.9731	NM_017130	Sialidase 2 (cytosolic sialidase)
62	Neu4	Rn.198849	NM_001108234	Sialidase 4
63	Oga	Rn.162539	NM_131904	O-GlcNAcase (Meningioma expressed antigen 5, hyaluronidase)
64	Ogt	Rn.82705	NM_017107	O-linked N-acetylglucosamine (GlcNAc) transferase
65	Pofut1	Rn.214685	NM_001002278	Protein O-fucosyltransferase 1
66	Pofut2	Rn.11702	NM_001107621	Protein O-fucosyltransferase 2
67	Pomgnt1	Rn.162088	NM_001007747	Protein O-linked mannose beta1,2-N-acetylglucosaminyltransferase
68	Pomt1	Rn.162659	NM_053406	Protein-O-mannosyltransferase 1
69	Pomt2	Rn.162888	NM_001047114	Protein-O-mannosyltransferase 2
70	Prkcsh	Rn.104417	NM_001106806	Protein kinase C substrate 80K-H
71	Rfng	Rn.168817	NM_021849	RFNG O-fucosylpeptide 3-beta-N-acetylglucosaminyltransferase
72	St3gal1	Rn.104514	NM_001013219	ST3 beta-galactoside alpha-2,3-sialyltransferase 1
73	St3gal2	Rn.33216	NM_031695	ST3 beta-galactoside alpha-2,3-sialyltransferase 2
74	St3gal4	Rn.24125	NM_203337	ST3 beta-galactoside alpha-2,3-sialyltransferase 4
75	St6gal1	Rn.54567	NM_147205	ST6 beta-galactosamide alpha-2,6-sialyltranferase 1
76	St6gal2	Rn.214119	XM_236826	ST6 beta-galactosamide alpha-2,6-sialyltranferase 2
77	St6galnac1	Rn.198923	NM_001105859	ST6 (alpha-N-acetyl-neuraminyl-2,3-beta-galactosyl-1,3)-N-acetylgalactosaminide alpha-2,6-sialyltransferase 1
78	St6galnac2	Rn.53257	NM_001031652	ST6 (alpha-N-acetyl-neuraminyl-2,3-beta-galactosyl-1,3)-N-acetylgalactosaminide alpha-2,6-sialyltransferase 2
79	St8sia1	Rn.96242	NM_012813	ST8 alpha-N-acetyl-neuraminide alpha-2,8-sialyltransferase 1
80	St8sia2	Rn.44391	NM_057156	ST8 alpha-N-acetyl-neuraminide alpha-2,8-sialyltransferase 2
81	St8sia3	Rn.90977	NM_013029	ST8 alpha-N-acetyl-neuraminide alpha-2,8-sialyltransferase 3
82	St8sia5	Rn.199050	NM_213628	ST8 alpha-N-acetyl-neuraminide alpha-2,8-sialyltransferase 5
83	St8sia6	Rn.104457	NM_213624	ST8 alpha-N-acetyl-neuraminide alpha-2,8-sialyltransferase 6
84	Uggt1	Rn.162227	NM_133596	UDP-glucose glycoprotein glucosyltransferase 1
85	Wbscr17	Rn.214637	NM_001025112	Williams-Beuren syndrome chromosome region 17 homolog (human)
