# Supplementary material for: Aberrant Glycosylation in the Left Ventricle and Plasma of Rats with Cardiac Hypertrophy and Heart Failure
Source: PLoS One. 2016 Jun 9;11(6):e0150210. doi: 10.1371/journal.pone.0150210 (PMC4900630; doi:10.1371/journal.pone.0150210)
Supplement: S2 Table — Actb, β-actin; ANP, atrial natriuretic peptide; Rps18, ribosomal protein S18; Tbp, TATA box binding protein. (XLS) [file pone.0150210.s003.xls]

## Sheet: Table S2
S2 Table. Primers used for qPCR.
Target gene	Accession No.	Forward (5'-3')	Reverse (5'-3')	Efficiency	Amplicon length (bp)
Abcb	NM_001101	CACCATGTACCCAGGCATTG	GAGCCACCAATCCACACAGA	1.97	123
Nppa (ANP)	NM_012612	CCATATTGGAGCAAATCCCGTA	GACCTCATCTTCTACCGGCATC	1.97	109
B3galt5	NM_001105887	GGTCTGTCTAGTTTCCCACCTG	TGTAACTTGCTCGTGTCAGGC	2	133
B3gnt3	NM_001106068	TTTAACACCATCTGCCCTGCC	CTGGAGACACATACAGCCATGC	1.91	122
B3gnt6	NM_001106211	TCGCGCCTTATGAGATGCTG	TGTCCTCTGGGTGACATCAGTG	2.08	138
C1galt1	NM_022950	ACATGAGTGGAGGAGCAGGA	TCAATGGAGGAACTGTGCGTA	2.09	100
C1galt1c1	NM_001030033	GCACCACCATGAACATCACC	GCAGCCCAAAGACTCACATC	1.95	147
Csrp3	NM_057144	CAGGCATTGGGTTTGGAGGG	GGTCACTAAGCCCTGCTGTTG	1.94	101
Fuca1	NM_012562	CGGACCGAATAAAGACGGCG	ATGGCCTCCCCGTTGATCTG	1.86	90
Fuca2	NM_001004218	AGCGTTCATCAGATGCCCTG	AACCCTGACGTTTCCTGTGG	1.9	117
Fut8	NM_001002289	TCCAGAATCCCAAGGACTGC	CTGGGTGCCATAAGCAATCA	1.97	122
Galnt1	NM_024373	CTGTGTCCAAAGGCCAAGTG	TTGATCCGGGCTAACAGAGG	1.93	88
Galnt2	NM_001106196	AGCCTTACAGCAGGGAACCA	CCATGTGCTTCACCGACTTC	1.98	137
Galnt7	NM_022926	CTGCATTGATAGCATGGGAAAG	GGTCAAACACTGGTCGTACTGC	1.91	130
Gcnt1	NM_022276	TGGTGACTTGAGCTGGATGC	CAAACACTGGAGGGCAAAGG	2.06	88
Gcnt3	NM_173312	ACTGAATGGGCAGAACAGCA	TCGGCCACCTCATAGTGGTA	1.97	84
Gcnt4	XM_001069016	TCGTCCCAGGATGTGTCTGA	GCAGCTCCGTAAATGCACAC	2.01	125
Glb1	NM_001108192	CCGTGCAGGTTGAGAATGAG	TGCTCCGTCAGTGGTGAAGA	1.93	125
Oga	NM_131904	ACGGTTGAAGGGAGTGCTGA	TACCAAGTGGCAAGGGTGTG	2.03	81
Ogt	NM_017107	GGATGTTCAGGGAGCTTTGC	CCTTGTGAATGGAAGCCAGA	1.99	95
Rps18	NM_213557	TCAGCACACCAAGACCACTG	ACAGCAAAGGCCCAAAGACTC	1.86	80
St3gal1	NM_001013219	TTGACAACTGGCTTCAGGGC	GCCAATTTCCTTTGCTGTCTGC	2	126
St6galnac1	NM_001105859	TTTCCTGCTCAAACCGCAGC	AGCACCTCGATTTGGGCTTTAC	2.05	139
St6galnac2	NM_001031652	AGAGCCTGTTCAATGCACGA	TTTGCTGGTGAGGGTCACTG	1.94	141
St6galnac3	NM_019123	GCTATGTACCACGTGACGCC	GCGACCTGGGACACATGAAC	1.99	111
St6galnac4	XM_001080040	TAAGGACTCTGGTGACCTAGCC	TCATGAGGCTTCAGGGCCAC	1.93	129
Tbp	NM_00100	GCGGTTTGCTGCAGTCATCA	ACTCTTGGCTCCTGTGCACA	2	94
Actb, β-actin; ANP, atrial natriuretic peptide; Rps18, ribosomal protein S18; Tbp, TATA box binding protein.
