# Supplementary material for: Aberrant Glycosylation in the Left Ventricle and Plasma of Rats with Cardiac Hypertrophy and Heart Failure
Source: PLoS One. 2016 Jun 9;11(6):e0150210. doi: 10.1371/journal.pone.0150210 (PMC4900630; doi:10.1371/journal.pone.0150210)
Supplement: S3 Table — The data are presented as means ± SEM (n = 3). *p < 0.05 (unpaired t-test with Welch's correlation), HS group vs LS group at the same time point. (XLS) [file pone.0150210.s004.xls]

## Sheet: Table S3
S3 Table. Lectin array data of LV extracts from DS rats.
			Normalized intensity
			12 wk								16 wk
	Lectin	Species	LS			HS					LS			HS
1	LTL	Lotus tetragonolobus	28.0332	±	1.53837	25.5943	±	1.62406			65.969	±	5.74426	62.5983	±	9.03066
2	PSA	Pisum sativum	59.4215	±	1.04752	59.053	±	0.784326			66.0818	±	3.23379	66.0164	±	9.34611
3	LCA	Lens culinaris	190.007	±	2.86892	184.408	±	5.51744			184.433	±	13.4441	158.986	±	17.3169
4	UEA-I	Ulex europaeus	4.28885	±	0.68588	2.75463	±	0.550441			5.654	±	1.89293	6.01826	±	4.726
5	AOL	Aspergillus oryzae	118.691	±	3.245	97.2878	±	5.13265	*		113.684	±	9.10999	91.8492	±	3.96607	*
6	AAL	Aleuria aurantia	36.7523	±	3.48141	37.6364	±	3.63545			42.928	±	1.67703	40.4997	±	5.22831
7	MAL-I	Maackia amurensis	14.5616	±	1.59294	16.0142	±	2.43469			28.5732	±	3.90934	22.2714	±	6.63174
8	SNA	Sambucus nigra	154.034	±	4.11762	157.595	±	15.1655			244.37	±	24.1642	250.017	±	10.0458
9	SSA	Sambucus sieboldiana	114.289	±	3.53697	113.183	±	11.1333			196.097	±	19.6689	216.132	±	8.93422
10	TJA-I	Trichosanthes japonica	221.858	±	11.7491	235.217	±	22.1138			286.58	±	37.4537	336.126	±	16.7934
11	PHA(L)	Phaseolus vulgaris	15.1557	±	0.199674	16.2379	±	1.20968			8.14892	±	2.59641	18.4714	±	12.1995
12	ECA	Erythrina cristagalli	8.01029	±	0.65879	10.1353	±	3.14632			7.66112	±	4.12681	9.41819	±	7.02428
13	RCA120	Ricinus communis	53.9424	±	1.52724	58.4685	±	2.39726			47.2875	±	1.99698	66.5511	±	5.5279	*
14	PHA(E)	Phaseolus vulgaris	159.153	±	3.36948	176.214	±	11.1891			93.4897	±	9.17362	95.7277	±	7.75921
15	DSA	Datura stramonium	433.901	±	3.93041	459.553	±	4.7443	*		319.155	±	45.1127	347.88	±	39.5794
16	GSL-II	Griffonia simplicifolia	7.25999	±	0.548918	7.12224	±	1.89276			6.95134	±	3.09332	7.71189	±	5.36446
17	NPA	Narcissus pseudonarcissus	109.949	±	4.34307	108.711	±	1.21409			71.5921	±	15.8891	44.208	±	3.00211
18	ConA	Canavalia ensiformis	355.228	±	2.26031	327.509	±	2.52454	*		654.825	±	29.3479	512.471	±	59.0649	*
19	GNA	Galanthus nivalis	62.6092	±	1.93427	55.4824	±	1.21824	*		39.3505	±	7.79597	52.014	±	16.3778
20	HHL	Hippeastrum hybrid	6.31422	±	0.357851	8.80076	±	2.86038			7.67235	±	3.48839	20.1183	±	14.6306
21	ACG	Agrocybe cylindracea	119.273	±	9.16049	106.596	±	3.86659			132.245	±	21.9662	159.348	±	11.5084
22	TxLC-I	Tulipa gesneriana	37.4824	±	0.744446	38.5291	±	1.32385			19.6855	±	2.25069	39.0491	±	6.54879	*
23	BPL	Bauhinia purpurea alba	18.7785	±	0.862675	16.0913	±	2.42395			8.54186	±	2.74145	11.1597	±	6.89683
24	TJA-II	Trichosanthes japonica	37.3206	±	0.963439	39.2235	±	3.31536			30.5281	±	6.0225	22.2201	±	5.14218
25	EEL	Euonymus europaeus	7.83771	±	0.765301	6.31605	±	1.76183			6.48027	±	3.69079	7.94691	±	5.26125
26	ABA	Agaricus bisporus	37.5314	±	0.638001	37.3259	±	2.01674			41.1695	±	4.30454	32.7298	±	2.60444
27	LEL	Lycopersicon esculentum	520.914	±	5.54202	516.434	±	18.8373			382.497	±	41.957	357.327	±	46.7291
28	STL	Solanum tuberosum	722.269	±	8.13229	683.819	±	21.7992			741.652	±	43.3988	697.947	±	74.7543
29	UDA	Urtica dioica	286.09	±	8.8884	328.84	±	5.1775	*		243.482	±	14.8641	249.095	±	23.1054
30	PWM	Phytolacca americana	16.2016	±	0.358885	15.1438	±	4.73239			24.9875	±	8.5222	26.9286	±	16.362
31	Jacalin	Artocarpus integrifolia	205.979	±	12.8701	231.382	±	7.08771			71.8063	±	7.76772	80.7899	±	6.99626
32	PNA	Arachis hypogaea	4.00864	±	0.18955	3.56151	±	3.52756			5.42809	±	3.63089	9.43296	±	9.24529
33	WFA	Wisteria floribunda	11.6921	±	0.319039	10.0833	±	2.87807			9.12762	±	5.19441	10.71	±	9.26064
34	ACA	Amaranthus caudatus	87.5847	±	2.99891	78.5239	±	5.30187			80.1956	±	2.25688	57.9513	±	4.20406	*
35	MPA	Maclura pomifera	7.3642	±	0.39517	5.93476	±	2.59892			10.4427	±	5.42551	6.87275	±	3.15809
36	HPA	Helix pomatia	56.2186	±	1.02773	56.1216	±	6.06977			40.5334	±	4.53703	34.2155	±	2.767
37	VVA	Vicia villosa	3.41457	±	0.894184	1.83028	±	1.67122			0.823849	±	0.798277	17.8148	±	17.8148
38	DBA	Dolichos biflorus	2.98559	±	0.57617	2.2044	±	1.90807			2.99056	±	2.20544	15.7729	±	15.4649
39	SBA	Glycine max	2.87038	±	0.692898	2.78099	±	2.19219			3.89889	±	2.50911	8.24376	±	7.44945
40	Calsepa	Calystega sepiem	23.0575	±	1.04413	20.424	±	1.29565			52.2298	±	11.0936	62.5227	±	14.4237
41	PTL-I	Psophocarpus tetragonolobus	1.03501	±	0.285075	0.818589	±	0.818589			1.09985	±	1.09985	4.31458	±	4.31458
42	MAH	Maackia amurensis	13.7039	±	1.13522	11.5084	±	2.03928			4.20055	±	3.20062	7.24684	±	5.08952
43	WGA	Triticum vulgaris	116.304	±	3.83601	125.203	±	5.91958			84.0042	±	4.73679	122.964	±	10.1117	*
44	GSL-I-A4	Griffonia simplicifolia	6.06892	±	0.888197	3.81528	±	1.83136			13.1073	±	3.91986	14.9104	±	4.76878
45	GSL-I-B4	Griffonia simplicifolia	0.557527	±	0.297879	0.510096	±	0.510096			0.00740362	±	0.00740362	0	±	0
Data are indicated as means ± SEM (n=3).
*P < 0.05 (unpaired t-test with Welch's correlation), HS group vs LS group at the same time point.
