# Supplementary material for: Aberrant Glycosylation in the Left Ventricle and Plasma of Rats with Cardiac Hypertrophy and Heart Failure
Source: PLoS One. 2016 Jun 9;11(6):e0150210. doi: 10.1371/journal.pone.0150210 (PMC4900630; doi:10.1371/journal.pone.0150210)
Supplement: S4 Table — Seven high-abundance proteins were depleted from plasma specimen before analysis. The data are presented as means ± SEM (n = 3). *p < 0.05 (unpaired t-test with Welch's correlation), HS group vs LS group at the same time point. (XLS) [file pone.0150210.s005.xls]

## Sheet: Table S4
S4 Table. Lectin array data of plasma from DS rats.
			Normalized intensity
			12 wk								16 wk
	Lectin	Species	LS			HS					LS			HS
1	LTL	Lotus tetragonolobus	1.11918	±	0.136933	0.728058	±	0.0863466	*		3.72435	±	1.19526	1.35872	±	0.697186
2	PSA	Pisum sativum	8.89061	±	3.8024	16.0583	±	0.874976			21.8104	±	3.02132	7.17678	±	2.62027	*
3	LCA	Lens culinaris	92.4142	±	3.48534	98.5113	±	1.66641			129.365	±	4.98543	105.345	±	5.32181	*
4	UEA-I	Ulex europaeus	0	±	0	0	±	0			0	±	0	0	±	0
5	AOL	Aspergillus oryzae	15.4519	±	2.56411	11.8974	±	1.15736			35.4357	±	2.35069	23.5845	±	1.49702	*
6	AAL	Aleuria aurantia	10.3745	±	1.59552	18.7413	±	1.60835	*		10.3102	±	0.539189	9.95318	±	0.203557
7	MAL-I	Maackia amurensis	0	±	0	0	±	0			0.053143	±	0.053143	0	±	0
8	SNA	Sambucus nigra	539.027	±	17.0415	572.692	±	14.9432			459.945	±	11.4762	523.519	±	10.2799	*
9	SSA	Sambucus sieboldiana	505.96	±	8.63844	537.422	±	7.55306	*		435.803	±	12.1319	497.193	±	14.4985	*
10	TJA-I	Trichosanthes japonica	803.786	±	28.6766	983.601	±	2.99015	*		633.367	±	18.3618	741.814	±	9.19802	*
11	PHA(L)	Phaseolus vulgaris	0.037865	±	0.037865	0.005271	±	0.005271			0.179874	±	0.148317	0.171169	±	0.171169
12	ECA	Erythrina cristagalli	0.203561	±	0.104577	0	±	0			0.500036	±	0.293022	0.220741	±	0.220741
13	RCA120	Ricinus communis	113.449	±	4.90425	155.386	±	3.4338	*		105.532	±	2.99517	112.709	±	2.2227
14	PHA(E)	Phaseolus vulgaris	84.7646	±	2.51515	85.6907	±	4.69705			94.8984	±	2.2399	84.2842	±	1.55559	*
15	DSA	Datura stramonium	319.506	±	3.91184	295.469	±	20.4703			368.247	±	11.9603	340.216	±	9.8137
16	GSL-II	Griffonia simplicifolia	0.003015	±	0.003015	0	±	0			0.401658	±	0.20087	0	±	0
17	NPA	Narcissus pseudonarcissus	14.3602	±	1.98787	15.06	±	1.27203			19.2566	±	2.64641	13.219	±	1.63791
18	ConA	Canavalia ensiformis	73.6268	±	10.6301	58.8809	±	4.27915			92.5637	±	6.1353	71.1303	±	3.56329	*
19	GNA	Galanthus nivalis	8.33865	±	2.11046	4.49038	±	0.711503			15.692	±	3.23162	8.85637	±	0.905863
20	HHL	Hippeastrum hybrid	0.0707443	±	0.0707443	0	±	0			0.0155387	±	0.0155387	0	±	0
21	ACG	Agrocybe cylindracea	103.139	±	10.6221	57.6061	±	2.62222	*		155.137	±	15.9548	81.3118	±	2.02683	*
22	TxLC-I	Tulipa gesneriana	156.878	±	10.4299	206.021	±	1.52626	*		142.107	±	11.682	161.08	±	10.9126
23	BPL	Bauhinia purpurea alba	0	±	0	0	±	0			3.32345	±	1.56551	0.121499	±	0.121499
24	TJA-II	Trichosanthes japonica	23.6549	±	3.19997	26.0535	±	1.07743			22.1328	±	1.27878	27.69	±	2.46881
25	EEL	Euonymus europaeus	0	±	0	0	±	0			0	±	0	0	±	0
26	ABA	Agaricus bisporus	6.0414	±	1.24607	3.17196	±	0.459688	*		13.6995	±	1.02299	7.57972	±	0.850151	*
27	LEL	Lycopersicon esculentum	433.716	±	7.02986	372.259	±	1.89933	*		440.084	±	13.1875	423.563	±	6.7293
28	STL	Solanum tuberosum	621.059	±	34.7817	456.525	±	5.43611	*		720.111	±	7.90557	688.269	±	6.24857	*
29	UDA	Urtica dioica	216.89	±	9.096	208.056	±	4.73784			175.26	±	8.3349	222.944	±	5.37678	*
30	PWM	Phytolacca americana	0	±	0	0	±	0			0	±	0	0	±	0
31	Jacalin	Artocarpus integrifolia	26.7043	±	4.48475	25.0063	±	2.95318			40.0095	±	3.29306	28.7484	±	1.52959	*
32	PNA	Arachis hypogaea	0	±	0	0	±	0			0	±	0	0	±	0
33	WFA	Wisteria floribunda	0	±	0	0	±	0			0	±	0	0	±	0
34	ACA	Amaranthus caudatus	11.3365	±	3.28523	3.56685	±	1.12458	*		30.8911	±	2.03318	20.5964	±	1.82609	*
35	MPA	Maclura pomifera	0	±	0	0	±	0			0	±	0	0	±	0
36	HPA	Helix pomatia	8.76224	±	3.36199	1.91047	±	1.08643			33.0074	±	5.37643	17.3041	±	2.6611	*
37	VVA	Vicia villosa	0	±	0	0	±	0			0	±	0	0	±	0
38	DBA	Dolichos biflorus	0	±	0	0	±	0			0	±	0	0	±	0
39	SBA	Glycine max	0	±	0	0	±	0			0	±	0	0	±	0
40	Calsepa	Calystega sepiem	100.337	±	6.16408	115.149	±	2.82616	*		76.8034	±	4.96528	90.1103	±	1.88216	*
41	PTL-I	Psophocarpus tetragonolobus	0	±	0	0.120397	±	0.120397			0	±	0	0	±	0
42	MAH	Maackia amurensis	0	±	0	0	±	0			0	±	0	0	±	0
43	WGA	Triticum vulgaris	200.098	±	7.44593	169.921	±	5.88855	*		220.333	±	9.36571	189.931	±	2.52384	*
44	GSL-I-A4	Griffonia simplicifolia	0	±	0	0	±	0			0	±	0	0	±	0
45	GSL-I-B4	Griffonia simplicifolia	0	±	0	0	±	0			0	±	0	0	±	0
Seven high-abundance proteins were depleted from plasma specimen before analysis. Data are indicated as means ± SEM (n=3).
*P < 0.05 (unpaired t-test with Welch's correlation), HS group vs LS group at the same time point.
